# Supplementary material for: Novel variants in AP4B1 cause spastic tetraplegia, moderate psychomotor development delay and febrile seizures in a Chinese patient: a case report
Source: BMC Med Genet. 2020 Mar 14;21:51. doi: 10.1186/s12881-020-0988-3 (PMC7071676; doi:10.1186/s12881-020-0988-3)
Supplement: Supplementary file 1 — Additional file 1: Supplemental Table1. Mutants in AP4B1 gene collected in research papers. [file 12881_2020_988_MOESM1_ESM.xlsx]

## Sheet: Sheet1
Supplemental Table1. Mutants in AP4B1 gene collected in research papers.
MUTATION 1	MUTATION 2	homozygous(Hom)/compound heterozygous(CH)
c.1216C>T (p.Arg406*)	c.1328T>C(p.Leu443Pro)	CH	Ebrahimi-Fakhari, D., Cheng, C., Dies, K., Diplock, A., Pier, D.B., Ryan, C.S., Lanpher, B.C., Hirst, J., Chung, W.K., Sahin, M., et al. (2018). Clinical and genetic characterization of AP4B1-associated SPG47. Am. J. Med. Genet. Part A 176, 311–318.
c.530_531insA (p.Asn178Glufs*20)	c.114-2A>C	CH	Ebrahimi-Fakhari, D., Cheng, C., Dies, K., Diplock, A., Pier, D.B., Ryan, C.S., Lanpher, B.C., Hirst, J., Chung, W.K., Sahin, M., et al. (2018). Clinical and genetic characterization of AP4B1-associated SPG47. Am. J. Med. Genet. Part A 176, 311–318.
c.1345A>T (p.Arg449*)	c.1160_1161delCA (p.Thr387Argfs*30)	CH	Ebrahimi-Fakhari, D., Cheng, C., Dies, K., Diplock, A., Pier, D.B., Ryan, C.S., Lanpher, B.C., Hirst, J., Chung, W.K., Sahin, M., et al. (2018). Clinical and genetic characterization of AP4B1-associated SPG47. Am. J. Med. Genet. Part A 176, 311–318.
c.1216C>T (p.Arg406*)	c.1328T>C(p.Leu443Pro)	CH	Ebrahimi-Fakhari, D., Cheng, C., Dies, K., Diplock, A., Pier, D.B., Ryan, C.S., Lanpher, B.C., Hirst, J., Chung, W.K., Sahin, M., et al. (2018). Clinical and genetic characterization of AP4B1-associated SPG47. Am. J. Med. Genet. Part A 176, 311–318.
c.114-2A>G	c.114-2A>G	Homo	Ebrahimi-Fakhari, D., Cheng, C., Dies, K., Diplock, A., Pier, D.B., Ryan, C.S., Lanpher, B.C., Hirst, J., Chung, W.K., Sahin, M., et al. (2018). Clinical and genetic characterization of AP4B1-associated SPG47. Am. J. Med. Genet. Part A 176, 311–318.
c.304C>T (p.Arg102*)	c.304C>T (p.Arg102*)	Homo	Ebrahimi-Fakhari, D., Cheng, C., Dies, K., Diplock, A., Pier, D.B., Ryan, C.S., Lanpher, B.C., Hirst, J., Chung, W.K., Sahin, M., et al. (2018). Clinical and genetic characterization of AP4B1-associated SPG47. Am. J. Med. Genet. Part A 176, 311–318.
c.304C>T (p.Arg102*)	c.304C>T (p.Arg102*)	Homo	Ebrahimi-Fakhari, D., Cheng, C., Dies, K., Diplock, A., Pier, D.B., Ryan, C.S., Lanpher, B.C., Hirst, J., Chung, W.K., Sahin, M., et al. (2018). Clinical and genetic characterization of AP4B1-associated SPG47. Am. J. Med. Genet. Part A 176, 311–318.
c.664delC (p.Leu222Cysfs*31)	c.664delC (p.Leu222Cysfs*31)	Homo	Ebrahimi-Fakhari, D., Cheng, C., Dies, K., Diplock, A., Pier, D.B., Ryan, C.S., Lanpher, B.C., Hirst, J., Chung, W.K., Sahin, M., et al. (2018). Clinical and genetic characterization of AP4B1-associated SPG47. Am. J. Med. Genet. Part A 176, 311–318.
c.1160_1161delCA(p.Thr387Argfs*30)	c.1160_1161delCA (p.Thr387Argfs*30)	Homo	Abdollahpour, H., Alawi, M., Kortüm, F., Beckstette, M., Seemanova, E., Komárek, V., Rosenberger, G., and Kutsche, K. (2015). An AP4B1 frameshift mutation in siblings with intellectual disability and spastic tetraplegia further delineates the AP-4 deficiency syndrome. Eur. J. Hum. Genet. 23, 256–259.
c.1160_1161delCA (p.Thr387Argfs*30)	c.1160_1161delCA (p.Thr387Argfs*30)	Homo	Abdollahpour, H., Alawi, M., Kortüm, F., Beckstette, M., Seemanova, E., Komárek, V., Rosenberger, G., and Kutsche, K. (2015). An AP4B1 frameshift mutation in siblings with intellectual disability and spastic tetraplegia further delineates the AP-4 deficiency syndrome. Eur. J. Hum. Genet. 23, 256–259.
c.664delC (p.Leu222Cysfs*31)	c.664delC (p.Leu222Cysfs*31)	Homo	Tüysüz, B., Bilguvar, K., Koçer, N., Yalçinkaya, C., Çaǧlayan, O., Gül, E., Şahin, S., Çomu, S., and Günel, M. (2014). Autosomal recessive spastic tetraplegia caused by AP4M1 and AP4B1 gene mutation: Expansion of the facial and neuroimaging features. Am. J. Med. Genet. Part A 164, 1677–1685.
c.664delC (p.Leu222Cysfs*31)	c.664delC (p.Leu222Cysfs*31)	Homo	Tüysüz, B., Bilguvar, K., Koçer, N., Yalçinkaya, C., Çaǧlayan, O., Gül, E., Şahin, S., Çomu, S., and Günel, M. (2014). Autosomal recessive spastic tetraplegia caused by AP4M1 and AP4B1 gene mutation: Expansion of the facial and neuroimaging features. Am. J. Med. Genet. Part A 164, 1677–1685.
c.313delG (p.Ala105Argfs*52)	c.577G>A(p.Val193Ile)	CH	Lamichhane, D. (2013). New AP4B1 mutation in an African-American child associated with intellectual disability. J. Pediatr. Genet. 2, 191–195.
c.487_488insTAT (p.Glu163Valfs*2)	c.487_488insTAT (p.Glu163Valfs*2)	Homo	Abou Jamra, R., Philippe, O., Raas-Rothschild, A., Eck, S.H., Graf, E., Buchert, R., Borck, G., Ekici, A., Brockschmidt, F.F., Nöthen, M.M., et al. (2011). Adaptor protein complex 4 deficiency causes severe autosomal-recessive intellectual disability, progressive spastic paraplegia, shy character, and short stature. Am. J. Hum. Genet. 88, 788–795.
c.487_488insTAT (p.Glu163Valfs*2)	c.487_488insTAT (p.Glu163Valfs*2)	Homo	Abou Jamra, R., Philippe, O., Raas-Rothschild, A., Eck, S.H., Graf, E., Buchert, R., Borck, G., Ekici, A., Brockschmidt, F.F., Nöthen, M.M., et al. (2011). Adaptor protein complex 4 deficiency causes severe autosomal-recessive intellectual disability, progressive spastic paraplegia, shy character, and short stature. Am. J. Hum. Genet. 88, 788–795.
c.487_488insTAT (p.Glu163Valfs*2)	c.487_488insTAT (p.Glu163Valfs*2)	Homo	Abou Jamra, R., Philippe, O., Raas-Rothschild, A., Eck, S.H., Graf, E., Buchert, R., Borck, G., Ekici, A., Brockschmidt, F.F., Nöthen, M.M., et al. (2011). Adaptor protein complex 4 deficiency causes severe autosomal-recessive intellectual disability, progressive spastic paraplegia, shy character, and short stature. Am. J. Hum. Genet. 88, 788–795.
c.664delC (p.Leu222Cysfs*31)	c.664delC (p.Leu222Cysfs*31)	Homo	Bauer, P., Leshinsky-Silver, E., Blumkin, L., Schlipf, N., Schröder, C., Schicks, J., Lev, D., Riess, O., Lerman-Sagie, T., and Schöls, L. (2012). Mutation in the AP4B1 gene cause hereditary spastic paraplegia type 47 (SPG47). Neurogenetics 13, 73–76.
c.664delC (p.Leu222Cysfs*31)	c.664delC (p.Leu222Cysfs*31)	Homo	Bauer, P., Leshinsky-Silver, E., Blumkin, L., Schlipf, N., Schröder, C., Schicks, J., Lev, D., Riess, O., Lerman-Sagie, T., and Schöls, L. (2012). Mutation in the AP4B1 gene cause hereditary spastic paraplegia type 47 (SPG47). Neurogenetics 13, 73–76.
c.311_312delTGinsC (p.Leu104Profs*53)	c.577G>A(p.Val193Ile)	CH	Tan, C.A., Topper, S., del Gaudio, D., Nelakuditi, V., Shchelochkov, O., Nowaczyk, M.J.M., Zeesman, S., Brady, L., Russell, L., Meeks, N., et al. (2016). Characterization of patients referred for non-specific intellectual disability testing: The importance of autosomal genes for diagnosis. Clin. Genet. 89, 478–483.
c.617G>A (p.Arg206Gln)	c.617G>A (p.Arg206Gln)	Homo	Helbig, K.L., Farwell Hagman, K.D., Shinde, D.N., Mroske, C., Powis, Z., Li, S., Tang, S., and Helbig, I. (2016). Diagnostic exome sequencing provides a molecular diagnosis for a significant proportion of patients with epilepsy. Genet. Med.
c.405_409delTGTCA(p.Tyr135*)	c.405_409delTGTCA(p.Tyr135*)	Homo	Helbig, K.L., Farwell Hagman, K.D., Shinde, D.N., Mroske, C., Powis, Z., Li, S., Tang, S., and Helbig, I. (2016). Diagnostic exome sequencing provides a molecular diagnosis for a significant proportion of patients with epilepsy. Genet. Med.
c.955T>C (p.Phe319Leu)	c.955T>C (p.Phe319Leu)	Homo	Karaca, E., Harel, T., Pehlivan, D., Jhangiani, S. N., Gambin, T., Coban Akdemir, Z., . . . Lupski, J. R. (2015). Genes that affect brain structure and function identified by rare variant analyses of mendelian neurologic disease. Neuron, 88, 499–513.
c.1282G>T (p.Glu428*)	c.1282G>T (p.Glu428*)	Homo	Karaca, E., Harel, T., Pehlivan, D., Jhangiani, S. N., Gambin, T., Coban Akdemir, Z., . . . Lupski, J. R. (2015). Genes that affect brain structure and function identified by rare variant analyses of mendelian neurologic disease. Neuron, 88, 499–513.
c.991C>T (p. Gln331*)	c.991C>T (p. Gln331*)	Homo	Accogli, A., Hamdan, F.F., Poulin, C., Nassif, C., Rouleau, G.A., Michaud, J.L., and Srour, M. (2018). A novel homozygous AP4B1 mutation in two brothers with AP-4 deficiency syndrome and ocular anomalies. Am. J. Med. Genet. Part A 176, 985–99
c.1181_1182del, p.(Gln394ArgfsTer23)	c.1181_1182del, p.(Gln394ArgfsTer23)	Homo	Hebbar, M., Shukla, A., Nampoothiri, S., Bielas, S., and Girisha, K.M. (2019). Locus and allelic heterogeneity in five families with hereditary spastic paraplegia. J. Hum. Genet. 64, 17–2
c.1181_1182del, p.(Gln394ArgfsTer23)	c.1181_1182del, p.(Gln394ArgfsTer23)	Homo	Hebbar, M., Shukla, A., Nampoothiri, S., Bielas, S., and Girisha, K.M. (2019). Locus and allelic heterogeneity in five families with hereditary spastic paraplegia. J. Hum. Genet. 64, 17–2
c.304C>T, p.(Arg102Ter)	c.304C>T, p.(Arg102Ter)	Homo	Hebbar, M., Shukla, A., Nampoothiri, S., Bielas, S., and Girisha, K.M. (2019). Locus and allelic heterogeneity in five families with hereditary spastic paraplegia. J. Hum. Genet. 64, 17–2
c.304C>T, p.(Arg102Ter)	c.304C>T, p.(Arg102Ter)	Homo	Hebbar, M., Shukla, A., Nampoothiri, S., Bielas, S., and Girisha, K.M. (2019). Locus and allelic heterogeneity in five families with hereditary spastic paraplegia. J. Hum. Genet. 64, 17–2
c.304C>T, p.(Arg102Ter)	c.304C>T, p.(Arg102Ter)	Homo	Hebbar, M., Shukla, A., Nampoothiri, S., Bielas, S., and Girisha, K.M. (2019). Locus and allelic heterogeneity in five families with hereditary spastic paraplegia. J. Hum. Genet. 64, 17–2
c.52_53delAC (p.Cys18Glnfs*7)	c.1207C>T (p.Gln403*)	CH
